# Supplementary material for: Cysteine Mutations in the Ebolavirus Matrix Protein VP40 Promote Phosphatidylserine Binding by Increasing the Flexibility of a Lipid-Binding Loop
Source: Viruses. 2021 Jul 15;13(7):1375. doi: 10.3390/v13071375 (PMC8310056; doi:10.3390/v13071375)
Supplement: Supplementary file 1 [file viruses-13-01375-s001.zip]

Archive with 1 entries (1 files):
- viruses-1294656-supplementary.mp4
